# Supplementary material for: mEAK-7 Forms an Alternative mTOR Complex with DNA-PKcs in Human Cancer
Source: iScience. 2019 Jun 25;17:190–207. doi: 10.1016/j.isci.2019.06.029 (PMC6614755; doi:10.1016/j.isci.2019.06.029)
Supplement: Table S1. Immunoprecipitation-Mass Spectrometric Analysis of HA-mEAK-7 — Extended full list of proteins from IP-MS experiment for Figure 5A. [file mmc2.xlsx]

## Sheet: Sheet1
#	Identified Proteins (154/567)	Accession Number	kDa	Coverage	Spectral Counts
1	DNA-dependent protein kinase catalytic subunit isoform 1	gi|13654237|ref|NP_008835.5|	469	0.361	241
2	filamin-A isoform 1	gi|116063573|ref|NP_001447.2| (+1)	280	0.519	164
3	60 kDa heat shock protein, mitochondrial	gi|31542947|ref|NP_002147.2| (+1)	61	0.667	113
4	fatty acid synthase	gi|119610151|gb|EAW89745.1| (+1)	273	0.3	101
5	filamin-C isoform a	gi|116805322|ref|NP_001449.3| (+2)	291	0.32	83
6	glyceraldehyde-3-phosphate dehydrogenase	gi|31645|emb|CAA25833.1|	36	0.681	70
7	keratin 1	gi|375314779|gb|AFA52006.1|	66	0.463	66
8	dynein, cytoplasmic 1, heavy chain 1, isoform CRA_b	gi|119602166|gb|EAW81760.1| (+2)	525	0.158	59
9	general transcription factor II-I isoform 1	gi|14670350|ref|NP_127492.1| (+5)	112	0.433	55
10	vimentin	gi|62414289|ref|NP_003371.2|	54	0.573	40
11	ATP synthase subunit alpha, mitochondrial isoform a precursor	gi|4757810|ref|NP_004037.1|	60	0.542	46
12	keratin, type I cytoskeletal 10	gi|195972866|ref|NP_000412.3| (+2)	59	0.404	45
13	extended synaptotagmin-1 isoform 2	gi|14149680|ref|NP_056107.1| (+2)	123	0.343	45
14	myosin-9	gi|12667788|ref|NP_002464.1|	227	0.273	49
15	fer-1-like 3, myoferlin (C. elegans), isoform CRA_a	gi|119570458|gb|EAW50073.1| (+5)	233	0.139	37
16	plectin isoform 1e	gi|41322908|ref|NP_958781.1| (+19)	514	0.0765	31
17	Valosin-containing protein	gi|111305821|gb|AAI21795.1| (+13)	89	0.406	38
18	lamin A/C, isoform CRA_c	gi|119573383|gb|EAW52998.1| (+6)	87	0.366	31
19	78 kDa glucose-regulated protein precursor	gi|16507237|ref|NP_005338.1| (+3)	72	0.492	32
20	far upstream element (FUSE) binding protein 1, isoform CRA_b, partial	gi|119626762|gb|EAX06357.1| (+12)	69	0.346	21
21	trifunctional enzyme subunit alpha, mitochondrial precursor	gi|20127408|ref|NP_000173.2|	83	0.522	37
22	KIAA1609 protein, isoform CRA_b	gi|119615886|gb|EAW95480.1| (+1)	55	0.502	29
23	unnamed protein product	gi|158261055|dbj|BAF82705.1| (+2)	158	0.253	28
24	protein disulfide isomerase-related protein 5	gi|1710248|gb|AAB50217.1|	46	0.523	31
25	glucosidase, alpha; neutral AB, isoform CRA_e	gi|119594456|gb|EAW74050.1| (+5)	107	0.261	23
26	activating signal cointegrator 1 complex subunit 3-like 1, isoform CRA_a	gi|119591778|gb|EAW71372.1| (+4)	243	0.144	25
27	tubulin, beta 2C, isoform CRA_b	gi|119608775|gb|EAW88369.1| (+13)	49	0.632	30
28	heterogeneous nuclear ribonucleoprotein M isoform a	gi|14141152|ref|NP_005959.2| (+3)	78	0.281	19
29	unnamed protein product	gi|189065517|dbj|BAG35356.1| (+1)	80	0.351	25
30	KSRP	gi|2055427|gb|AAB53222.1|	73	0.371	26
31	nuclear pore complex protein Nup155 isoform 1	gi|24430149|ref|NP_705618.1|	155	0.165	20
32	heterogeneous nuclear ribonucleoprotein U isoform b	gi|14141161|ref|NP_004492.2| (+7)	89	0.191	15
33	heat shock protein HSP 90-alpha isoform 1	gi|153792590|ref|NP_001017963.2| (+25)	98	0.248	12
34	alpha-tubulin	gi|340021|gb|AAA91576.1| (+15)	50	0.33	21
35	immunoglobulin heavy chain variable region	gi|112700264|emb|CAL06095.1|	11	0.149	23
36	glycerol-3-phosphate dehydrogenase	gi|1020315|gb|AAB60403.1| (+2)	81	0.278	19
37	calnexin precursor	gi|10716563|ref|NP_001737.1| (+1)	68	0.167	8
38	acyl-Coenzyme A dehydrogenase, very long chain, isoform CRA_b	gi|119610653|gb|EAW90247.1| (+4)	75	0.342	18
39	unnamed protein product	gi|189054414|dbj|BAG37187.1| (+2)	80	0.372	18
40	RecName: Full=Elongation factor Tu, mitochondrial; Short=EF-Tu; AltName: Full=P43; Flags: Precursor	gi|1706611|sp|P49411.2|EFTU_HUMAN (+5)	50	0.321	19
41	P1cdc47	gi|1255617|dbj|BAA09534.1| (+4)	81	0.25	15
42	Actin, beta	gi|16359158|gb|AAH16045.1|	42	0.659	15
43	ATPase family, AAA domain containing 3A, isoform CRA_c	gi|119576592|gb|EAW56188.1| (+2)	69	0.25	13
44	anti-colorectal carcinoma heavy chain	gi|425518|gb|AAB28159.1|	51	0.775	9
45	solute carrier family 25 (mitochondrial carrier; adenine nucleotide translocator), member 5, isoform CRA_b	gi|119610275|gb|EAW89869.1| (+20)	28	0.43	12
46	filamin B	gi|190192192|dbj|BAG48310.1| (+1)	276	0.083	13
47	methylenetetrahydrofolate dehydrogenase (NADP+ dependent) 1-like, isoform CRA_b	gi|119568146|gb|EAW47761.1| (+12)	101	0.162	12
48	unnamed protein product	gi|158256826|dbj|BAF84386.1| (+8)	88	0.206	15
49	chloride channel CLIC-like protein 1 isoform 1 precursor	gi|115270970|ref|NP_001041675.1|	62	0.319	13
50	polypyrimidine tract binding protein 1, isoform CRA_b	gi|119581557|gb|EAW61153.1| (+21)	57	0.275	14
51	isoleucine-tRNA synthetase, isoform CRA_d	gi|119583216|gb|EAW62812.1| (+9)	132	0.134	10
52	dihydrolipoamide S-acetyltransferase (E2 component of pyruvate dehydrogenase complex), isoform CRA_a	gi|119587578|gb|EAW67174.1| (+6)	69	0.156	8
53	ARS2 protein, isoform CRA_b	gi|119596872|gb|EAW76466.1| (+69)	102	0.0928	8
54	hRlf beta subunit (p102 protein)	gi|1552242|dbj|BAA07267.1| (+20)	91	0.153	11
55	glycine dehydrogenase (decarboxylating), mitochondrial precursor	gi|108773801|ref|NP_000161.2| (+2)	113	0.186	13
56	nucleoporin 153kDa, isoform CRA_a	gi|119575788|gb|EAW55384.1| (+5)	154	0.117	13
57	NUP196 nucleoporin	gi|18032249|gb|AAL56659.1|AF231130_1 (+6)	196	0.0572	10
58	unnamed protein product	gi|194377254|dbj|BAG63188.1|	42	0.177	10
59	leucine-rich repeat-containing protein 59	gi|40254924|ref|NP_060979.2|	35	0.417	10
60	aspartate--tRNA ligase, mitochondrial	gi|40789249|ref|NP_060592.2| (+1)	74	0.152	7
61	spectrin beta chain, non-erythrocytic 1 isoform 1	gi|112382250|ref|NP_003119.2| (+35)	275	0.0681	13
62	unnamed protein product	gi|158256968|dbj|BAF84457.1| (+11)	136	0.131	13
63	VLA-3 alpha subunit	gi|220141|dbj|BAA00845.1|	114	0.106	9
64	26S proteasome subunit p97	gi|1060888|dbj|BAA11226.1| (+67)	100	0.111	10
65	unnamed protein product	gi|194376978|dbj|BAG63050.1|	53	0.214	9
66	isoleucine--tRNA ligase, mitochondrial precursor	gi|46852147|ref|NP_060530.3| (+1)	114	0.0988	9
67	RanBP2 (Ran-binding protein 2)	gi|1009337|dbj|BAA07662.1| (+8)	358	0.0326	8
68	DnaJ (Hsp40) homolog, subfamily C, member 10	gi|109658554|gb|AAI17300.1| (+19)	91	0.13	11
69	hCG2033729, isoform CRA_c	gi|119604500|gb|EAW84094.1| (+3)	93	0.152	11
70	Keratin 18	gi|12653819|gb|AAH00698.1| (+3)	48	0.165	6
71	ATP synthase, H+ transporting, mitochondrial F1 complex, gamma polypeptide 1	gi|16877071|gb|AAH16812.1| (+3)	33	0.336	9
72	leucine--tRNA ligase, cytoplasmic	gi|108773810|ref|NP_064502.9| (+5)	134	0.0935	8
73	Translocase of inner mitochondrial membrane 50 homolog (S. cerevisiae)	gi|111306454|gb|AAI21148.1| (+7)	50	0.175	7
74	stomatin (EPB72)-like 2, isoform CRA_a	gi|119578798|gb|EAW58394.1| (+3)	40	0.476	12
75	nuclear mitotic apparatus protein 1, isoform CRA_b	gi|119595228|gb|EAW74822.1| (+6)	240	0.0301	6
76	spectrin, alpha, non-erythrocytic 1 (alpha-fodrin), isoform CRA_c	gi|119608213|gb|EAW87807.1| (+20)	279	0.0255	5
77	nucleoporin 214kDa, isoform CRA_b	gi|119608367|gb|EAW87961.1| (+17)	218	0.0446	9
78	alkylglycerone phosphate synthase, isoform CRA_b	gi|119631463|gb|EAX11058.1| (+8)	75	0.158	7
79	unnamed protein product	gi|193785630|dbj|BAG51065.1| (+11)	53	0.172	8
80	ATP synthase subunit O, mitochondrial precursor	gi|4502303|ref|NP_001688.1| (+1)	23	0.587	10
81	nucleoprotein TPR	gi|114155142|ref|NP_003283.2| (+5)	267	0.025	7
82	transferrin receptor (p90, CD71), isoform CRA_b	gi|119574056|gb|EAW53671.1| (+5)	90	0.124	9
83	arginyl-tRNA synthetase	gi|119581911|gb|EAW61507.1| (+4)	75	0.155	7
84	IlvB (bacterial acetolactate synthase)-like	gi|15079946|gb|AAH11761.1| (+2)	68	0.191	8
85	Hydroxyacyl-Coenzyme A dehydrogenase/3-ketoacyl- Coenzyme A thiolase/enoyl-Coenzyme A hydratase (trifunctional protein), beta subunit	gi|15778991|gb|AAH14572.1| (+10)	51	0.143	8
86	unnamed protein product	gi|194380424|dbj|BAG63979.1| (+2)	103	0.0871	7
87	unnamed protein product	gi|194387362|dbj|BAG60045.1|	35	0.254	6
88	delta-1-pyrroline-5-carboxylate synthase isoform 1	gi|21361368|ref|NP_002851.2| (+30)	87	0.14	11
89	unnamed protein product	gi|194376310|dbj|BAG62914.1|	39	0.692	2
90	retinol dehydrogenase 11 (all-trans and 9-cis), isoform CRA_b	gi|119601355|gb|EAW80949.1| (+11)	35	0.249	6
91	alpha-actinin-4	gi|12025678|ref|NP_004915.2| (+72)	105	0.0373	4
92	ATP synthase, H+ transporting, mitochondrial F0 complex, subunit B1	gi|13543618|gb|AAH05960.1| (+5)	29	0.246	5
93	Thyroid hormone receptor interactor 11	gi|187955496|gb|AAI46846.1| (+5)	228	0.0384	6
94	DEAD (Asp-Glu-Ala-Asp) box polypeptide 17, isoform CRA_h	gi|119580652|gb|EAW60248.1| (+63)	61	0.113	6
95	chromosome 20 open reading frame 14, isoform CRA_d	gi|119595583|gb|EAW75177.1| (+11)	96	0.0485	4
96	unnamed protein product	gi|158254478|dbj|BAF83212.1| (+5)	88	0.105	6
97	very-long-chain acyl-CoA dehydrogenase VLCAD	gi|18028283|gb|AAL56011.1|AF327351_1 (+2)	69	0.156	7
98	proteasome subunit p112	gi|1808578|dbj|BAA07918.1| (+24)	106	0.124	8
99	unnamed protein product	gi|189055002|dbj|BAG37986.1| (+8)	70	0.149	7
100	unnamed protein product	gi|194390972|dbj|BAG60604.1| (+7)	46	0.136	5
101	unnamed protein product	gi|10434617|dbj|BAB14318.1| (+10)	26	0.258	7
102	SF3A2 protein	gi|116283242|gb|AAH15804.1| (+59)	51	0.141	7
103	long-chain-fatty-acid--CoA ligase 4 isoform 2	gi|12669909|ref|NP_075266.1| (+9)	79	0.135	6
104	cat eye syndrome critical region protein 5 isoform 2 precursor	gi|14861834|ref|NP_149061.1|	46	0.21	6
105	Lamin B1	gi|15126742|gb|AAH12295.1|	66	0.123	5
106	unnamed protein product	gi|189053429|dbj|BAG35595.1| (+2)	26	0.233	5
107	unnamed protein product	gi|193785329|dbj|BAG54482.1| (+8)	110	0.104	7
108	unnamed protein product	gi|10434102|dbj|BAB14130.1| (+9)	75	0.125	6
109	KIAA1967, isoform CRA_c	gi|119584064|gb|EAW63660.1| (+9)	95	0.0827	6
110	Chaperonin containing TCP1, subunit 3 (gamma)	gi|14124984|gb|AAH08019.1| (+66)	60	0.131	6
111	succinate dehydrogenase [ubiquinone] flavoprotein subunit, mitochondrial	gi|156416003|ref|NP_004159.2| (+10)	73	0.142	6
112	Unknown (protein for IMAGE:3543711), partial	gi|12804225|gb|AAH02971.1| (+18)	59	0.115	4
113	unnamed protein product	gi|189067580|dbj|BAG38185.1| (+50)	40	0.0637	3
114	RecName: Full=C-1-tetrahydrofolate synthase, cytoplasmic; Short=C1-THF synthase; Includes: RecName: Full=Methylenetetrahydrofolate dehydrogenase; Includes: RecName: Full=Methenyltetrahydrofolate cyclohydrolase; Includes: RecName: Full=Formyltetrahydrofolate synthetase; Contains: RecName: Full=C-1-tetrahydrofolate synthase, cytoplasmic, N-terminally processed	gi|115206|sp|P11586.3|C1TC_HUMAN (+6)	102	0.0695	4
115	proteasome (prosome, macropain) 26S subunit, non-ATPase, 13, isoform CRA_b	gi|119581639|gb|EAW61235.1| (+22)	43	0.188	5
116	keratin 8, isoform CRA_a	gi|119617057|gb|EAW96651.1| (+8)	58	0.092	3
117	unnamed protein product	gi|189055158|dbj|BAG38143.1| (+14)	69	0.119	5
118	lysosomal-associated membrane glycoprotein-1	gi|7669464|gb|AAF66141.1|	38	0.0901	3
119	talin	gi|4235275|gb|AAD13152.1|	270	0.0264	4
120	HNRPR protein	gi|111494085|gb|AAI10390.1| (+105)	68	0.0824	4
121	chaperonin containing TCP1, subunit 4 (delta), isoform CRA_a	gi|119620390|gb|EAW99984.1| (+72)	53	0.192	5
122	reticulon 4, isoform CRA_h	gi|119620534|gb|EAX00129.1| (+8)	128	0.0298	3
123	splicing factor 3a, subunit 3, 60kDa, isoform CRA_b	gi|119627711|gb|EAX07306.1| (+38)	59	0.0601	3
124	eukaryotic translation initiation factor 3, subunit 2 beta, 36kDa, isoform CRA_a	gi|119627957|gb|EAX07552.1| (+38)	31	0.177	4
125	Proteasome (prosome, macropain) 26S subunit, non-ATPase, 3	gi|15126760|gb|AAH12302.1| (+11)	61	0.101	4
126	unnamed protein product	gi|158259749|dbj|BAF82052.1| (+17)	48	0.0931	4
127	BUB3 budding uninhibited by benzimidazoles 3 homolog (yeast), isoform CRA_c	gi|119569672|gb|EAW49287.1| (+29)	37	0.114	3
128	collagen binding protein 2	gi|1199487|dbj|BAA11829.1| (+11)	47	0.124	4
129	NADPH-cytochrome P-450 reductase	gi|11414998|dbj|BAB18572.1| (+25)	77	0.0487	3
130	unnamed protein product	gi|158254956|dbj|BAF83449.1| (+24)	35	0.135	3
131	AARS2 protein	gi|21619898|gb|AAH33169.1| (+5)	85	0.0561	3
132	small inducible cytokine subfamily E, member 1 (endothelial monocyte-activating), isoform CRA_a	gi|119626608|gb|EAX06203.1| (+13)	36	0.129	3
133	eukaryotic translation initiation factor 3, subunit 3 gamma, 40kDa, isoform CRA_d	gi|119612365|gb|EAW91959.1| (+7)	37	0.117	2
134	pyruvate kinase, muscle, isoform CRA_c	gi|119598292|gb|EAW77886.1| (+13)	60	0.453	2
135	prohibitin 2	gi|119609105|gb|EAW88699.1| (+35)	32	0.0761	2
136	hCG2020155, isoform CRA_a	gi|119594426|gb|EAW74020.1| (+11)	314	0.0111	3
137	nucleoporin 133kDa, isoform CRA_a	gi|119590305|gb|EAW69899.1| (+18)	111	0.0377	3
138	huMCM2	gi|1232077|dbj|BAA12177.1| (+35)	101	0.0335	3
139	vesicle transport-related protein	gi|12276129|gb|AAG50273.1|AF319958_1 (+3)	72	0.0763	3
140	U2 small nuclear RNA auxillary factor 1 isoform a	gi|197692189|dbj|BAG70058.1| (+2)	28	0.104	2
141	aminoacyl tRNA synthase complex-interacting multifunctional protein 2	gi|11125770|ref|NP_006294.2| (+6)	35	0.0656	2
142	PWP1-interacting protein 4	gi|14579002|gb|AAK69110.1|AF277317_1 (+35)	41	0.0754	2
143	immunoglobulin heavy variable 3-33*03, partial	gi|371570921|emb|CBF41215.1|	11	0.152	2
144	immunoglobulin lambda light chain variable region	gi|4324094|gb|AAD16686.1|	11	0.309	2
145	CDM protein	gi|1020320|gb|AAA79508.1| (+11)	14	0.142	2
146	torsin family 1, member A (torsin A), isoform CRA_a	gi|119608313|gb|EAW87907.1| (+10)	41	0.0714	2
147	Valyl-tRNA synthetase	gi|15215421|gb|AAH12808.1| (+3)	140	0.0372	2
148	unnamed protein product	gi|193786653|dbj|BAG51976.1| (+6)	22	0.16	2
149	unnamed protein product	gi|194374523|dbj|BAG57157.1| (+14)	66	0.0647	2
150	unnamed protein product	gi|194383306|dbj|BAG64624.1| (+8)	12	0.357	2
151	staphylococcal nuclease domain containing 1, isoform CRA_a, partial	gi|119604041|gb|EAW83635.1| (+91)	59	0.0494	2
152	threonine--tRNA ligase, mitochondrial isoform a	gi|20070344|ref|NP_079426.2| (+8)	81	0.0487	2
153	neuroblastoma-amplified protein, isoform CRA_a	gi|119621305|gb|EAX00900.1| (+34)	269	0.00886	2
154	monoclonal IgM antibody heavy chain	gi|41388182|gb|AAS01770.1|	66	0.0701	2
#KREBSBACH_MS 881_M1415-067_NCBI_mammals MuDPIT XT_Condensed, Samples Report created on 09/03/2015
KREBSBACH_MS 881_M1415-067_NCBI_mammals MuDPIT XT_Condensed
