# Supplementary material for: mEAK-7 Forms an Alternative mTOR Complex with DNA-PKcs in Human Cancer
Source: iScience. 2019 Jun 25;17:190–207. doi: 10.1016/j.isci.2019.06.029 (PMC6614755; doi:10.1016/j.isci.2019.06.029)
Supplement: Table S2. Detailed Patient Information from US Biomax TMAs — Detailed patient information regarding TMAs analyzed for Figures 2A–2D and S2. [file mmc3.xlsx]

## Sheet: Fig 2A-C HLug-Squ090Lym-01
Table S2, related to Figure 2 A-C: Detailed patient information from US Biomax TMAs
	No.	Age	Sex	Organ/Anatomic Site	HLug-Squ090Lym-01	TNM	Grade	Stage	Type	Image
A1	1	63	M	Lung	Squamous cell carcinoma	T2N1M0	G2	tumor
A2	2	63	M	Lung	NAT	T2N1M0		nat
A3	3	63	M	Lung	Positive lymph nodes	T2N1M0		nat
A4	4	64	M	Lung	Squamous cell carcinoma	T2N1M0	G1-G2	tumor
A5	5	64	M	Lung	NAT	T2N1M0		nat
A6	6	64	M	Lung	Positive lymph nodes	T2N1M0		nat
A7	7	51	M	Lung	Squamous cell carcinoma	T2N1M0	G1-G2	tumor
A8	8	51	M	Lung	NAT	T2N1M0		nat
A9	9	51	M	Lung	Positive lymph nodes	T2N1M0		nat
A10	10	56	M	Lung	Squamous cell carcinoma	T2N1M0	G1-G2	tumor
A11	11	56	M	Lung	NAT	T2N0M0		nat
A12	12	56	M	Lung	Positive lymph nodes	T2N0M0		nat
B1	13	56	M	Lung	Squamous cell carcinoma	T2N1M0	G1-G2	tumor
B2	14	56	M	Lung	NAT	T2N1M0		nat
B3	15	56	M	Lung	Positive lymph nodes	T2N0M0		nat
B4	16	42	F	Lung	Squamous cell carcinoma	T2N0M0	G2	tumor
B5	17	42	F	Lung	NAT	T2N1MO		nat
B6	18	42	F	Lung	Positive lymph nodes	T2N1MO		nat
B7	19	56	M	Lung	Squamous cell carcinoma	T2N1M0	G2	tumor
B8	20	56	M	Lung	NAT	T2N1M0		nat
B9	21	56	M	Lung	Positive lymph nodes	T2N1M0		nat
B10	22	56	M	Lung	Squamous cell carcinoma	T2N1M0	G2	tumor
B11	23	56	M	Lung	NAT	T2N1MO		nat
B12	24	56	M	Lung	Positive lymph nodes	T2N1MO		nat
C1	25	74	M	Lung	Squamous cell carcinoma	T2N1M0	G2	tumor
C2	26	74	M	Lung	NAT	T2N1M0		nat
C3	27	74	M	Lung	Positive lymph nodes	T2N1M0		nat
C4	28	52	M	Lung	Squamous cell carcinoma	T2N1M0	G2	tumor
C5	29	52	M	Lung	NAT	T2N0M0		nat
C6	30	52	M	Lung	Positive lymph nodes	T2N0M0		nat
C7	31	66	F	Lung	Squamous cell carcinoma	T2N0M0	G2	tumor
C8	32	66	F	Lung	NAT	T2N0M0		nat
C9	33	66	F	Lung	Positive lymph nodes	T2N0M0		nat
C10	34	62	M	Lung	Squamous cell carcinoma	T2N0M0	G2	tumor
C11	35	62	M	Lung	NAT	T2N0M0		nat
C12	36	62	M	Lung	Positive lymph nodes	T2N0M0		nat
D1	37	59	M	Lung	Squamous cell carcinoma	T2N0M0	G2	tumor
D2	38	59	M	Lung	NAT	T2N0M0		nat
D3	39	59	M	Lung	Positive lymph nodes	T2N0M0		nat
D4	40	65	M	Lung	Squamous cell carcinoma	T2N0M0	G2	tumor
D5	41	65	M	Lung	NAT	T2N1M0		nat
D6	42	65	M	Lung	Positive lymph nodes	T2N1M1		nat
D7	43	61	M	Lung	Squamous cell carcinoma	T2N0M0	G2	tumor
D8	44	61	M	Lung	NAT	T2N0M0		nat
D9	45	61	M	Lung	Positive lymph nodes	T2N0M0		nat
D10	46	56	M	Lung	Squamous cell carcinoma	T2N0M0	G2	tumor
D11	47	56	M	Lung	NAT	T2N1M0		nat
D12	48	56	M	Lung	Positive lymph nodes	T2N1M0		nat
E1	49	61	M	Lung	Squamous cell carcinoma	T2N0M0	G2	tumor
E2	50	61	M	Lung	NAT	T2N0M0		nat
E3	51	61	M	Lung	Positive lymph nodes	T2N1M0		nat
E4	52	53	M	Lung	Squamous cell carcinoma	T2N1M0	G2	tumor
E5	53	53	M	Lung	NAT	T2N0M0		nat
E6	54	53	M	Lung	Positive lymph nodes	T2N0M0		nat
E7	55	39	F	Lung	Squamous cell carcinoma	T2N1M0	G2	tumor
E8	56	39	F	Lung	NAT	T2N1M0		nat
E9	57	39	F	Lung	Positive lymph nodes	T2N1M0		nat
E10	58	57	M	Lung	Squamous cell carcinoma	T2N1M0	G2	tumor
E11	59	57	M	Lung	NAT	T2N1M0		nat
E12	60	57	M	Lung	Positive lymph nodes	T2N1M1		nat
F1	61	70	M	Lung	Squamous cell carcinoma	T2N1M0	G2	tumor
F2	62	70	M	Lung	NAT	T2N1M0		nat
F3	63	70	M	Lung	Positive lymph nodes	T2N0M0		nat
F4	64	62	M	Lung	Squamous cell carcinoma	T2N0M0	G2	tumor
F5	65	62	M	Lung	NAT	T2N1M0		nat
F6	66	62	M	Lung	Positive lymph nodes	T2N1M0		nat
F7	67	69	M	Lung	Squamous cell carcinoma	T3N1M0	G2	tumor
F8	68	69	M	Lung	NAT	T3N1M0		nat
F9	69	69	M	Lung	Positive lymph nodes	T2N1M0		nat
F10	70	50	M	Lung	Squamous cell carcinoma	T2N1M0	G2	tumor
F11	71	50	M	Lung	NAT	T2N1M0		nat
F12	72	50	M	Lung	Positive lymph nodes	T2N1M0		nat
G1	73	56	M	Lung	Squamous cell carcinoma	T3N1M0	G2	tumor
G2	74	56	M	Lung	NAT	T3N1M0		nat
G3	75	56	M	Lung	Positive lymph nodes	T2N1M0		nat
G4	76	66	M	Lung	Squamous cell carcinoma	T2N1M0	G2	tumor
G5	77	66	M	Lung	NAT	T3N1M0		nat
G6	78	66	M	Lung	Positive lymph nodes	T3N1M0		nat
G7	79	60	M	Lung	Squamous cell carcinoma	T2N0M0	G2	tumor
G8	80	60	M	Lung	NAT	T2N0M0		nat
G9	81	60	M	Lung	Positive lymph nodes			nat
G10	82	60	M	Lung	Squamous cell carcinoma		G2-G3	tumor
G11	83	60	M	Lung	NAT			nat
G12	84	60	M	Lung	Positive lymph nodes			nat
H1	85	59	M	Lung	Squamous cell carcinoma		G2	tumor
H2	86	59	M	Lung	NAT			nat
H3	87	59	M	Lung	Positive lymph nodes			nat
H4	88	67	M	Lung	Squamous cell carcinoma		G2-G3	tumor
H5	89	67	M	Lung	NAT			nat
H6	90	67	M	Lung	Positive lymph nodes			nat
Table S2, related to Figure 2 D, HLug-Squ150Sur-02: Detailed patient information from US Biomax TMAs
Pos.	No.	Age	Sex	Organ/Anatomic Site	Pathology diagnosis	TNM	Grade	Stage	Type	Surgery Date	survival status	visit date	survival months
A1	1	51	M	Lung	Squamous cell carcinoma	T2bN0M0	G2	IIA	tumor	2007/11	survival	2012/07	56
A2	2	51	M	Lung	NAT				nat
A3	3	62	M	Lung	Squamous cell carcinoma	T2bN2M0	G2	IIIA	tumor	2007/12	deceased	2009/01	13
A4	4	62	M	Lung	NAT				nat
A5	5	72	M	Lung	Squamous cell carcinoma	T2aN1M0	G2	IIA	tumor	2007/12	survival	2012/07	55
A6	6	72	M	Lung	NAT				nat
A7	7	67	M	Lung	Squamous cell carcinoma	T2aN0M0	G2	IB	tumor	2007/12	survival	2012/07	55
A8	8	67	M	Lung	NAT				nat
A9	9	64	F	Lung	Squamous cell carcinoma	T2aNxM0	G3	II-III	tumor	2007/12	survival	2012/07	55
A10	10	64	F	Lung	NAT				nat
A11	11	64	M	Lung	Squamous cell carcinoma	T2bNxM0	G2	II-III	tumor	2008/01	survival	2012/07	54
A12	12	64	M	Lung	NAT				nat
A13	13	72	M	Lung	Squamous cell carcinoma	T2aN0M0	G2	IB	tumor	2008/01	deceased	2009/05	16
A14	14	72	M	Lung	NAT				nat
A15	15	56	M	Lung	Squamous cell carcinoma	T3N1M0	G2	IIIA	tumor	2008/01	deceased	2012/01	48
A16	16	56	M	Lung	NAT				nat
B1	17	63	M	Lung	Squamous cell carcinoma	T2bN0M0	G1-G2	IIA	tumor	2008/01	survival	2012/07	54
B2	18	63	M	Lung	NAT				nat
B3	19	61	M	Lung	Squamous cell carcinoma	T2aNxM0	G2	II-III	tumor	2008/01	survival	2012/07	54
B4	20	61	M	Lung	NAT				nat
B5	21	49	M	Lung	Squamous cell carcinoma	T2bNxM0	G2	II-III	tumor	2008/01	survival	2012/07	54
B6	22	49	M	Lung	NAT				nat
B7	23	70	M	Lung	Squamous cell carcinoma	T2aN0M0	G2	IB	tumor	2008/02	survival	2012/07	53
B8	24	70	M	Lung	NAT				nat
B9	25	56	M	Lung	Squamous cell carcinoma	T2bN0M0	G2-G3	IIA	tumor	2008/02	survival	2012/07	53
B10	26	56	M	Lung	NAT				nat
B11	27	59	M	Lung	Squamous cell carcinoma	T1bN2M0	G2	IIIA	tumor	2008/02	deceased	2010/05	27
B12	28	59	M	Lung	NAT				nat
B13	29	60	M	Lung	Squamous cell carcinoma	T3N0M0	G2	IIB	tumor	2008/02	survival	2012/07	53
B14	30	60	M	Lung	NAT				nat
B15	31	57	M	Lung	Squamous cell carcinoma	T2aN0M0	G2-G3	IB	tumor	2008/03	deceased	2012/01	46
B16	32	57	M	Lung	NAT				nat
C1	33	75	M	Lung	Squamous cell carcinoma	T3N2M0	G2	IIIA	tumor	2008/03	deceased	2008/03	0
C2	34	75	M	Lung	NAT				nat
C3	35	74	M	Lung	Squamous cell carcinoma	T2aN0M0	G2-G3	IB	tumor	2008/03	survival	2012/07	52
C4	36	74	M	Lung	NAT				nat
C5	37	74	M	Lung	Squamous cell carcinoma	T2bN1M0	G2-G3	IIB	tumor	2008/03	deceased	2008/07	4
C6	38	74	M	Lung	NAT				nat
C7	39	76	M	Lung	Squamous cell carcinoma	T2bN0M0	G1	IIA	tumor	2008/03	survival	2012/07	52
C8	40	76	M	Lung	NAT				nat
C9	41	62	M	Lung	Squamous cell carcinoma	T1bNxM0	G3	II-III	tumor	2008/03	survival	2012/07	52
C10	42	62	M	Lung	NAT				nat
C11	43	55	M	Lung	Squamous cell carcinoma	T2bNxM0	G2	II-III	tumor	2008/03	survival	2012/07	52
C12	44	55	M	Lung	NAT				nat
C13	45	43	F	Lung	Squamous cell carcinoma	T2aNxM0	G2	II-III	tumor	2008/03	survival	2012/07	52
C14	46	43	F	Lung	NAT				nat
C15	47	69	M	Lung	Squamous cell carcinoma	T3N1M0	G2	IIIA	tumor	2008/03	deceased	2009/05	14
C16	48	69	M	Lung	NAT				nat
D1	49	76	M	Lung	Squamous cell carcinoma	T3N0M0	G2	IIB	tumor	2008/03	survival	2012/07	52
D2	50	76	M	Lung	NAT				nat
D3	51	56	M	Lung	Squamous cell carcinoma	T3N2M0	G2	IIIA	tumor	2008/03	deceased	2009/07	16
D4	52	56	M	Lung	NAT				nat
D5	53	70	M	Lung	Squamous cell carcinoma	T3N0M0	G1-G2	IIB	tumor	2008/04	deceased	2008/12	8
D6	54	70	M	Lung	NAT				nat
D7	55	74	M	Lung	Squamous cell carcinoma	T2bN0M0	G2-G3	IIA	tumor	2008/04	deceased	2009/12	20
D8	56	74	M	Lung	NAT				nat
D9	57	60	F	Lung	Squamous cell carcinoma	T2aN0M0	G3	IB	tumor	2008/04	survival	2012/07	51
D10	58	60	F	Lung	NAT				nat
D11	59	74	M	Lung	Squamous cell carcinoma	T3N0M0	G2	IIB	tumor	2008/04	deceased	2012/03	47
D12	60	74	M	Lung	NAT				nat
D13	61	58	M	Lung	Squamous cell carcinoma	T2bN0M0	G2-G3	IIA	tumor	2008/04	survival	2012/07	51
D14	62	58	M	Lung	NAT				nat
D15	63	65	M	Lung	Squamous cell carcinoma	T2aNxM0	G2	II-III	tumor	2008/05	survival	2012/07	50
D16	64	65	M	Lung	NAT				nat
E1	65	42	M	Lung	Squamous cell carcinoma	T2aN0M0	G2	IB	tumor	2008/05	survival	2012/07	50
E2	66	42	M	Lung	NAT				nat
E3	67	69	M	Lung	Squamous cell carcinoma	T2aN0M0	G3	IB	tumor	2008/05	survival	2012/07	50
E4	68	69	M	Lung	NAT				nat
E5	69	58	M	Lung	Squamous cell carcinoma	T2aN0M0	G2	IB	tumor	2008/05	survival	2012/07	50
E6	70	58	M	Lung	NAT				nat
E7	71	73	M	Lung	Squamous cell carcinoma	T2bN0M0	G2-G3	IIA	tumor	2008/06	deceased	2011/07	37
E8	72	73	M	Lung	NAT				nat
E9	73	65	M	Lung	Squamous cell carcinoma	T2bN0M0	G2-G3	IIA	tumor	2008/06	survival	2012/07	49
E10	74	65	M	Lung	NAT				nat
E11	75	65	M	Lung	Squamous cell carcinoma	T3N0M0	G2	IIB	tumor	2008/06	survival	2012/07	49
E12	76	65	M	Lung	NAT				nat
E13	77	60	M	Lung	Squamous cell carcinoma	T2aN0M0	G2	IB	tumor	2008/07	survival	2012/07	48
E14	78	60	M	Lung	NAT				nat
E15	79	62	M	Lung	Squamous cell carcinoma	T2aN0M0	G2	IB	tumor	2008/07	survival	2012/07	48
E16	80	62	M	Lung	NAT				nat
F1	81	42	M	Lung	Squamous cell carcinoma	T2aN0M0	G2	IB	tumor	2008/08	survival	2012/07	47
F2	82	42	M	Lung	NAT				nat
F3	83	65	M	Lung	Squamous cell carcinoma	T2aN0M0	G2	IB	tumor	2008/08	deceased	2009/05	9
F4	84	65	M	Lung	NAT				nat
F5	85	65	M	Lung	Squamous cell carcinoma	T4N1M0	G2-G3	IIIA	tumor	2008/08	survival	2012/07	47
F6	86	65	M	Lung	NAT				nat
F7	87	68	M	Lung	Squamous cell carcinoma	T2aN1M0	G2	IIA	tumor	2008/09	survival	2012/07	46
F8	88	68	M	Lung	NAT				nat
F9	89	77	M	Lung	Squamous cell carcinoma	T2aN0M0	G2	IB	tumor	2008/09	deceased	2009/09	12
F10	90	77	M	Lung	NAT				nat
F11	91	76	M	Lung	Squamous cell carcinoma	T2aN0M0	G2	IB	tumor	2008/09	survival	2012/07	46
F12	92	76	M	Lung	NAT				nat
F13	93	66	M	Lung	Squamous cell carcinoma	T2aN0M0	G2	IB	tumor	2008/09	survival	2012/07	46
F14	94	66	M	Lung	NAT				nat
F15	95	48	M	Lung	Squamous cell carcinoma	T2aN0M0	G2	IB	tumor	2008/09	survival	2012/07	46
F16	96	48	M	Lung	NAT				nat
G1	97	59	M	Lung	Squamous cell carcinoma	T3N0M0	G2	IIB	tumor	2008/10	survival	2012/07	45
G2	98	59	M	Lung	NAT				nat
G3	99	64	M	Lung	Squamous cell carcinoma	T2aN1M0	G2	IIA	tumor	2008/10	survival	2012/07	45
G4	100	64	M	Lung	NAT				nat
G5	101	74	M	Lung	Squamous cell carcinoma	T2aN0M0	G2	IB	tumor	2008/10	survival	2012/07	45
G6	102	74	M	Lung	NAT				nat
G7	103	63	M	Lung	Squamous cell carcinoma	T2aN0M0	G2	IB	tumor	2008/11	deceased	2011/05	30
G8	104	63	M	Lung	NAT				nat
G9	105	55	M	Lung	Squamous cell carcinoma	T2aN0M0	G3	IB	tumor	2008/11	survival	2012/07	44
G10	106	55	M	Lung	NAT				nat
G11	107	48	F	Lung	Squamous cell carcinoma	T3N1M0	G2	IIIA	tumor	2008/12	survival	2012/07	43
G12	108	48	F	Lung	NAT				nat
G13	109	60	M	Lung	Squamous cell carcinoma	T3N0M0	G1-G2	IIB	tumor	2008/12	survival	2012/07	43
G14	110	60	M	Lung	NAT				nat
G15	111	55	M	Lung	Squamous cell carcinoma	T2aN1M0	G2	IIA	tumor	2008/12	survival	2012/07	43
G16	112	55	M	Lung	NAT				nat
H1	113	61	M	Lung	Squamous cell carcinoma	T2aN0M0	G2	IB	tumor	2008/12	deceased	2011/01	25
H2	114	61	M	Lung	NAT				nat
H3	115	63	M	Lung	Squamous cell carcinoma	T2bNxM0	G2	II-III	tumor	2009/01	survival	2012/07	42
H4	116	63	M	Lung	NAT				nat
H5	117	42	M	Lung	Squamous cell carcinoma	T2aN0M0	G2	IB	tumor	2009/01	survival	2012/07	42
H6	118	42	M	Lung	NAT				nat
H7	119	62	M	Lung	Squamous cell carcinoma	T1bM0	G2	I-III	tumor	2009/02	survival	2012/07	41
H8	120	62	M	Lung	NAT				nat
H9	121	54	M	Lung	Squamous cell carcinoma	T2aN0M0	G3	IB	tumor	2009/02	survival	2012/07	41
H10	122	54	M	Lung	NAT				nat
H11	123	67	M	Lung	Squamous cell carcinoma	T1bN0M0	G2-G3	IA	tumor	2009/02	survival	2012/07	41
H12	124	67	M	Lung	NAT				nat
H13	125	64	M	Lung	Squamous cell carcinoma	T3N1M0	G2-G3	IIIA	tumor	2009/03	survival	2012/07	40
H14	126	64	M	Lung	NAT				nat
H15	127	60	M	Lung	Squamous cell carcinoma	T2aN0M0	G2	IB	tumor	2009/03	survival	2012/07	40
H16	128	60	M	Lung	NAT				nat
I1	129	31	M	Lung	Squamous cell carcinoma	T3N2M0	G2	IIIA	tumor	2009/03	survival	2012/07	40
I2	130	31	M	Lung	NAT				nat
I3	131	45	M	Lung	Squamous cell carcinoma	T1bNxM0	G3	II-III	tumor	2009/03	survival	2012/07	40
I4	132	45	M	Lung	NAT				nat
I5	133	56	M	Lung	Squamous cell carcinoma	T3N0M0	G2	IIB	tumor	2009/03	deceased	2010/02	11
I6	134	56	M	Lung	NAT				nat
I7	135	54	F	Lung	Squamous cell carcinoma	T1bN0M0	G2	IA	tumor	2009/04	survival	2012/07	39
I8	136	54	F	Lung	NAT				nat
I9	137	60	M	Lung	Squamous cell carcinoma	T2aN2M0	G2-G3	IIIA	tumor	2009/04	deceased	2011/10	30
I10	138	60	M	Lung	NAT				nat
I11	139	59	M	Lung	Squamous cell carcinoma	T2bN0M0	G2	IIA	tumor	2009/04	survival	2012/07	39
I12	140	59	M	Lung	NAT				nat
I13	141	67	M	Lung	Squamous cell carcinoma	T2bN1M0	G2	IIB	tumor	2009/04	deceased	2011/04	24
I14	142	67	M	Lung	NAT				nat
I15	143	66	F	Lung	Squamous cell carcinoma	T2bNxM0	G1	II-III	tumor	2009/05	survival	2012/07	38
I16	144	66	F	Lung	NAT				nat
J1	145	55	M	Lung	Squamous cell carcinoma	T1bN0M0	G3	IA	tumor	2009/05	survival	2012/07	38
J2	146	55	M	Lung	NAT				nat
J3	147	70	M	Lung	Squamous cell carcinoma	T3N0M0	G2	IIB	tumor	2009/05	survival	2012/07	38
J4	148	70	M	Lung	NAT				nat
J5	149	53	M	Lung	Squamous cell carcinoma	T2aN0M0	G2	IB	tumor	2009/05	survival	2012/07	38
J6	150	53	M	Lung	NAT				nat
https://www.biomax.us/tissue-arrays/Lung/HLug-Squ150Sur-02
Table S2, related to Figure S2 and Figure 2: Detailed patient information from US Biomax TMAs
	No.	Age	Sex	Organ/Anatomic Site	LN802a	TNM
A1	1	65	M	Lymph node	Lymph node tissue	NAT
A2	2	47	M	Lymph node	Lymph node tissue	NAT
A3	3	81	F	Lymph node	Lymph node tissue	NAT
A4	4	62	M	Lymph node	Lymph node tissue	NAT
A5	5	50	F	Lymph node	Lymph node tissue	NAT
A6	6	67	M	Lymph node	Lymph node tissue	NAT
A7	7	61	M	Lymph node	Lymph node tissue	NAT
A8	8	55	F	Lymph node	Lymph node tissue	NAT
A9	9	60	M	Lymph node	Lymph node tissue	NAT
A10	10	52	M	Lymph node	Lymph node tissue	NAT
B1	11	68	M	Lymph node	Lymph node tissue	NAT
B2	12	59	F	Lymph node	Lymph node tissue	NAT
B3	13	63	M	Lymph node	Lymph node tissue	NAT
B4	14	48	M	Lymph node	Lymph node tissue	NAT
B5	15	49	F	Lymph node	Lymph node tissue	NAT
B6	16	50	F	Lymph node	Lymph node tissue	NAT
B7	17	50	F	Lymph node	Lymph node tissue	NAT
B8	18	51	F	Lymph node	Lymph node tissue	NAT
B9	19	57	M	Lymph node	Lymph node tissue	NAT
B10	20	53	M	Lymph node	Lymph node tissue	NAT
C1	21	64	M	Lymph node	Lymph node tissue	NAT
C2	22	57	M	Lymph node	Lymph node tissue	NAT
C3	23	55	F	Lymph node	Lymph node tissue	NAT
C4	24	49	M	Lymph node	Lymph node tissue	NAT
C5	25	48	M	Lymph node	Lymph node tissue	NAT
C6	26	47	M	Lymph node	Lymph node tissue	NAT
C7	27	69	M	Lymph node	Lymph node tissue	NAT
C8	28	64	F	Lymph node	Lymph node tissue	NAT
C9	29	62	M	Lymph node	Lymph node tissue	NAT
C10	30	58	M	Lymph node	Lymph node tissue	NAT
D1	31	60	M	Lymph node	Lymph node tissue	NAT
D2	32	49	M	Lymph node	Lymph node tissue	NAT
D3	33	63	F	Lymph node	Lymph node tissue	NAT
D4	34	67	M	Lymph node	Lymph node tissue	NAT
D5	35	40	M	Lymph node	Lymph node tissue	NAT
D6	36	72	M	Lymph node	Lymph node tissue	NAT
D7	37	29	M	Lymph node	Lymph node tissue	NAT
D8	38	56	M	Lymph node	Lymph node tissue	NAT
D9	39	48	M	Lymph node	Lymph node tissue	NAT
D10	40	58	M	Lymph node	Lymph node tissue	NAT
E1	41	66	M	Lymph node	Lymph node tissue	NAT
E2	42	65	M	Lymph node	Lymph node tissue	NAT
E3	43	60	M	Lymph node	Lymph node tissue	NAT
E4	44	63	F	Lymph node	Lymph node tissue	NAT
E5	45	30	M	Lymph node	Lymph node tissue	NAT
E6	46	41	M	Lymph node	Lymph node tissue	NAT
E7	47	51	M	Lymph node	Lymph node tissue	NAT
E8	48	38	M	Lymph node	Lymph node tissue	NAT
E9	49	66	M	Lymph node	Lymph node tissue	NAT
E10	50	56	F	Lymph node	Lymph node tissue	NAT
F1	51	40	M	Lymph node	Lymph node tissue	NAT
F2	52	69	M	Lymph node	Lymph node tissue	NAT
F3	53	68	M	Lymph node	Lymph node tissue	NAT
F4	54	57	M	Lymph node	Lymph node tissue	NAT
F5	55	80	F	Lymph node	Lymph node tissue	NAT
F6	56	40	M	Lymph node	Lymph node tissue	NAT
F7	57	80	M	Lymph node	Lymph node tissue	NAT
F8	58	0.7	M	Thymus gland	Thymus tissue	NAT
F9	59	6	M	Thymus gland	Thymus tissue	NAT
F10	60	0.1	M	Thymus gland	Thymus tissue	NAT
G1	61	26	M	Spleen	Spleen tissue	NAT
G2	62	41	M	Spleen	Spleen tissue	NAT
G3	63	59	M	Spleen	Spleen tissue	NAT
G4	64	41	M	Spleen	Spleen tissue	NAT
G5	65	39	M	Spleen	Spleen tissue	NAT
G6	66	36	M	Spleen	Spleen tissue	NAT
G7	67	27	M	Spleen	Spleen tissue	NAT
G8	68	37	M	Spleen	Spleen tissue	NAT
G9	69	27	M	Spleen	Spleen tissue	NAT
G10	70	36	M	Spleen	Spleen tissue	NAT
H1	71	3	F	Tonsil	Tonsil tissue	NAT
H2	72	11	F	Tonsil	Tonsil tissue	NAT
H3	73	5	M	Tonsil	Tonsil tissue	NAT
H4	74	4	M	Tonsil	Tonsil tissue	NAT
H5	75	43	M	Tonsil	Tonsil tissue	NAT
H6	76	18	M	Appendix	Appendix tissue	NAT
H7	77	27	M	Appendix	Appendix tissue	NAT
H8	78	49	M	Appendix	Appendix tissue	NAT
H9	79	38	F	Appendix	Appendix tissue	NAT
H10	80	31	M	Appendix	Appendix tissue	NAT
	0	42	M	Adrenal gland	Pheochromocytoma (tissue marker)	Malignant
https://www.biomax.us/tissue-arrays/Multiple_Organ/LN802a

## Sheet: Fig 2D HLug-Squ150Sur-02
Table S2, related to Figure 2 D, HLug-Squ150Sur-02
Pos.	No.	Age	Sex	Organ/Anatomic Site	Pathology diagnosis	TNM	Grade	Stage	Type	Surgery Date	survival status	visit date	survival months	Image
A1	1	51	M	Lung	Squamous cell carcinoma	T2bN0M0	G2	IIA	tumor	2007/11	survival	2012/07	56
A2	2	51	M	Lung	NAT				nat
A3	3	62	M	Lung	Squamous cell carcinoma	T2bN2M0	G2	IIIA	tumor	2007/12	deceased	2009/01	13
A4	4	62	M	Lung	NAT				nat
A5	5	72	M	Lung	Squamous cell carcinoma	T2aN1M0	G2	IIA	tumor	2007/12	survival	2012/07	55
A6	6	72	M	Lung	NAT				nat
A7	7	67	M	Lung	Squamous cell carcinoma	T2aN0M0	G2	IB	tumor	2007/12	survival	2012/07	55
A8	8	67	M	Lung	NAT				nat
A9	9	64	F	Lung	Squamous cell carcinoma	T2aNxM0	G3	II-III	tumor	2007/12	survival	2012/07	55
A10	10	64	F	Lung	NAT				nat
A11	11	64	M	Lung	Squamous cell carcinoma	T2bNxM0	G2	II-III	tumor	2008/01	survival	2012/07	54
A12	12	64	M	Lung	NAT				nat
A13	13	72	M	Lung	Squamous cell carcinoma	T2aN0M0	G2	IB	tumor	2008/01	deceased	2009/05	16
A14	14	72	M	Lung	NAT				nat
A15	15	56	M	Lung	Squamous cell carcinoma	T3N1M0	G2	IIIA	tumor	2008/01	deceased	2012/01	48
A16	16	56	M	Lung	NAT				nat
B1	17	63	M	Lung	Squamous cell carcinoma	T2bN0M0	G1-G2	IIA	tumor	2008/01	survival	2012/07	54
B2	18	63	M	Lung	NAT				nat
B3	19	61	M	Lung	Squamous cell carcinoma	T2aNxM0	G2	II-III	tumor	2008/01	survival	2012/07	54
B4	20	61	M	Lung	NAT				nat
B5	21	49	M	Lung	Squamous cell carcinoma	T2bNxM0	G2	II-III	tumor	2008/01	survival	2012/07	54
B6	22	49	M	Lung	NAT				nat
B7	23	70	M	Lung	Squamous cell carcinoma	T2aN0M0	G2	IB	tumor	2008/02	survival	2012/07	53
B8	24	70	M	Lung	NAT				nat
B9	25	56	M	Lung	Squamous cell carcinoma	T2bN0M0	G2-G3	IIA	tumor	2008/02	survival	2012/07	53
B10	26	56	M	Lung	NAT				nat
B11	27	59	M	Lung	Squamous cell carcinoma	T1bN2M0	G2	IIIA	tumor	2008/02	deceased	2010/05	27
B12	28	59	M	Lung	NAT				nat
B13	29	60	M	Lung	Squamous cell carcinoma	T3N0M0	G2	IIB	tumor	2008/02	survival	2012/07	53
B14	30	60	M	Lung	NAT				nat
B15	31	57	M	Lung	Squamous cell carcinoma	T2aN0M0	G2-G3	IB	tumor	2008/03	deceased	2012/01	46
B16	32	57	M	Lung	NAT				nat
C1	33	75	M	Lung	Squamous cell carcinoma	T3N2M0	G2	IIIA	tumor	2008/03	deceased	2008/03	0
C2	34	75	M	Lung	NAT				nat
C3	35	74	M	Lung	Squamous cell carcinoma	T2aN0M0	G2-G3	IB	tumor	2008/03	survival	2012/07	52
C4	36	74	M	Lung	NAT				nat
C5	37	74	M	Lung	Squamous cell carcinoma	T2bN1M0	G2-G3	IIB	tumor	2008/03	deceased	2008/07	4
C6	38	74	M	Lung	NAT				nat
C7	39	76	M	Lung	Squamous cell carcinoma	T2bN0M0	G1	IIA	tumor	2008/03	survival	2012/07	52
C8	40	76	M	Lung	NAT				nat
C9	41	62	M	Lung	Squamous cell carcinoma	T1bNxM0	G3	II-III	tumor	2008/03	survival	2012/07	52
C10	42	62	M	Lung	NAT				nat
C11	43	55	M	Lung	Squamous cell carcinoma	T2bNxM0	G2	II-III	tumor	2008/03	survival	2012/07	52
C12	44	55	M	Lung	NAT				nat
C13	45	43	F	Lung	Squamous cell carcinoma	T2aNxM0	G2	II-III	tumor	2008/03	survival	2012/07	52
C14	46	43	F	Lung	NAT				nat
C15	47	69	M	Lung	Squamous cell carcinoma	T3N1M0	G2	IIIA	tumor	2008/03	deceased	2009/05	14
C16	48	69	M	Lung	NAT				nat
D1	49	76	M	Lung	Squamous cell carcinoma	T3N0M0	G2	IIB	tumor	2008/03	survival	2012/07	52
D2	50	76	M	Lung	NAT				nat
D3	51	56	M	Lung	Squamous cell carcinoma	T3N2M0	G2	IIIA	tumor	2008/03	deceased	2009/07	16
D4	52	56	M	Lung	NAT				nat
D5	53	70	M	Lung	Squamous cell carcinoma	T3N0M0	G1-G2	IIB	tumor	2008/04	deceased	2008/12	8
D6	54	70	M	Lung	NAT				nat
D7	55	74	M	Lung	Squamous cell carcinoma	T2bN0M0	G2-G3	IIA	tumor	2008/04	deceased	2009/12	20
D8	56	74	M	Lung	NAT				nat
D9	57	60	F	Lung	Squamous cell carcinoma	T2aN0M0	G3	IB	tumor	2008/04	survival	2012/07	51
D10	58	60	F	Lung	NAT				nat
D11	59	74	M	Lung	Squamous cell carcinoma	T3N0M0	G2	IIB	tumor	2008/04	deceased	2012/03	47
D12	60	74	M	Lung	NAT				nat
D13	61	58	M	Lung	Squamous cell carcinoma	T2bN0M0	G2-G3	IIA	tumor	2008/04	survival	2012/07	51
D14	62	58	M	Lung	NAT				nat
D15	63	65	M	Lung	Squamous cell carcinoma	T2aNxM0	G2	II-III	tumor	2008/05	survival	2012/07	50
D16	64	65	M	Lung	NAT				nat
E1	65	42	M	Lung	Squamous cell carcinoma	T2aN0M0	G2	IB	tumor	2008/05	survival	2012/07	50
E2	66	42	M	Lung	NAT				nat
E3	67	69	M	Lung	Squamous cell carcinoma	T2aN0M0	G3	IB	tumor	2008/05	survival	2012/07	50
E4	68	69	M	Lung	NAT				nat
E5	69	58	M	Lung	Squamous cell carcinoma	T2aN0M0	G2	IB	tumor	2008/05	survival	2012/07	50
E6	70	58	M	Lung	NAT				nat
E7	71	73	M	Lung	Squamous cell carcinoma	T2bN0M0	G2-G3	IIA	tumor	2008/06	deceased	2011/07	37
E8	72	73	M	Lung	NAT				nat
E9	73	65	M	Lung	Squamous cell carcinoma	T2bN0M0	G2-G3	IIA	tumor	2008/06	survival	2012/07	49
E10	74	65	M	Lung	NAT				nat
E11	75	65	M	Lung	Squamous cell carcinoma	T3N0M0	G2	IIB	tumor	2008/06	survival	2012/07	49
E12	76	65	M	Lung	NAT				nat
E13	77	60	M	Lung	Squamous cell carcinoma	T2aN0M0	G2	IB	tumor	2008/07	survival	2012/07	48
E14	78	60	M	Lung	NAT				nat
E15	79	62	M	Lung	Squamous cell carcinoma	T2aN0M0	G2	IB	tumor	2008/07	survival	2012/07	48
E16	80	62	M	Lung	NAT				nat
F1	81	42	M	Lung	Squamous cell carcinoma	T2aN0M0	G2	IB	tumor	2008/08	survival	2012/07	47
F2	82	42	M	Lung	NAT				nat
F3	83	65	M	Lung	Squamous cell carcinoma	T2aN0M0	G2	IB	tumor	2008/08	deceased	2009/05	9
F4	84	65	M	Lung	NAT				nat
F5	85	65	M	Lung	Squamous cell carcinoma	T4N1M0	G2-G3	IIIA	tumor	2008/08	survival	2012/07	47
F6	86	65	M	Lung	NAT				nat
F7	87	68	M	Lung	Squamous cell carcinoma	T2aN1M0	G2	IIA	tumor	2008/09	survival	2012/07	46
F8	88	68	M	Lung	NAT				nat
F9	89	77	M	Lung	Squamous cell carcinoma	T2aN0M0	G2	IB	tumor	2008/09	deceased	2009/09	12
F10	90	77	M	Lung	NAT				nat
F11	91	76	M	Lung	Squamous cell carcinoma	T2aN0M0	G2	IB	tumor	2008/09	survival	2012/07	46
F12	92	76	M	Lung	NAT				nat
F13	93	66	M	Lung	Squamous cell carcinoma	T2aN0M0	G2	IB	tumor	2008/09	survival	2012/07	46
F14	94	66	M	Lung	NAT				nat
F15	95	48	M	Lung	Squamous cell carcinoma	T2aN0M0	G2	IB	tumor	2008/09	survival	2012/07	46
F16	96	48	M	Lung	NAT				nat
G1	97	59	M	Lung	Squamous cell carcinoma	T3N0M0	G2	IIB	tumor	2008/10	survival	2012/07	45
G2	98	59	M	Lung	NAT				nat
G3	99	64	M	Lung	Squamous cell carcinoma	T2aN1M0	G2	IIA	tumor	2008/10	survival	2012/07	45
G4	100	64	M	Lung	NAT				nat
G5	101	74	M	Lung	Squamous cell carcinoma	T2aN0M0	G2	IB	tumor	2008/10	survival	2012/07	45
G6	102	74	M	Lung	NAT				nat
G7	103	63	M	Lung	Squamous cell carcinoma	T2aN0M0	G2	IB	tumor	2008/11	deceased	2011/05	30
G8	104	63	M	Lung	NAT				nat
G9	105	55	M	Lung	Squamous cell carcinoma	T2aN0M0	G3	IB	tumor	2008/11	survival	2012/07	44
G10	106	55	M	Lung	NAT				nat
G11	107	48	F	Lung	Squamous cell carcinoma	T3N1M0	G2	IIIA	tumor	2008/12	survival	2012/07	43
G12	108	48	F	Lung	NAT				nat
G13	109	60	M	Lung	Squamous cell carcinoma	T3N0M0	G1-G2	IIB	tumor	2008/12	survival	2012/07	43
G14	110	60	M	Lung	NAT				nat
G15	111	55	M	Lung	Squamous cell carcinoma	T2aN1M0	G2	IIA	tumor	2008/12	survival	2012/07	43
G16	112	55	M	Lung	NAT				nat
H1	113	61	M	Lung	Squamous cell carcinoma	T2aN0M0	G2	IB	tumor	2008/12	deceased	2011/01	25
H2	114	61	M	Lung	NAT				nat
H3	115	63	M	Lung	Squamous cell carcinoma	T2bNxM0	G2	II-III	tumor	2009/01	survival	2012/07	42
H4	116	63	M	Lung	NAT				nat
H5	117	42	M	Lung	Squamous cell carcinoma	T2aN0M0	G2	IB	tumor	2009/01	survival	2012/07	42
H6	118	42	M	Lung	NAT				nat
H7	119	62	M	Lung	Squamous cell carcinoma	T1bM0	G2	I-III	tumor	2009/02	survival	2012/07	41
H8	120	62	M	Lung	NAT				nat
H9	121	54	M	Lung	Squamous cell carcinoma	T2aN0M0	G3	IB	tumor	2009/02	survival	2012/07	41
H10	122	54	M	Lung	NAT				nat
H11	123	67	M	Lung	Squamous cell carcinoma	T1bN0M0	G2-G3	IA	tumor	2009/02	survival	2012/07	41
H12	124	67	M	Lung	NAT				nat
H13	125	64	M	Lung	Squamous cell carcinoma	T3N1M0	G2-G3	IIIA	tumor	2009/03	survival	2012/07	40
H14	126	64	M	Lung	NAT				nat
H15	127	60	M	Lung	Squamous cell carcinoma	T2aN0M0	G2	IB	tumor	2009/03	survival	2012/07	40
H16	128	60	M	Lung	NAT				nat
I1	129	31	M	Lung	Squamous cell carcinoma	T3N2M0	G2	IIIA	tumor	2009/03	survival	2012/07	40
I2	130	31	M	Lung	NAT				nat
I3	131	45	M	Lung	Squamous cell carcinoma	T1bNxM0	G3	II-III	tumor	2009/03	survival	2012/07	40
I4	132	45	M	Lung	NAT				nat
I5	133	56	M	Lung	Squamous cell carcinoma	T3N0M0	G2	IIB	tumor	2009/03	deceased	2010/02	11
I6	134	56	M	Lung	NAT				nat
I7	135	54	F	Lung	Squamous cell carcinoma	T1bN0M0	G2	IA	tumor	2009/04	survival	2012/07	39
I8	136	54	F	Lung	NAT				nat
I9	137	60	M	Lung	Squamous cell carcinoma	T2aN2M0	G2-G3	IIIA	tumor	2009/04	deceased	2011/10	30
I10	138	60	M	Lung	NAT				nat
I11	139	59	M	Lung	Squamous cell carcinoma	T2bN0M0	G2	IIA	tumor	2009/04	survival	2012/07	39
I12	140	59	M	Lung	NAT				nat
I13	141	67	M	Lung	Squamous cell carcinoma	T2bN1M0	G2	IIB	tumor	2009/04	deceased	2011/04	24
I14	142	67	M	Lung	NAT				nat
I15	143	66	F	Lung	Squamous cell carcinoma	T2bNxM0	G1	II-III	tumor	2009/05	survival	2012/07	38
I16	144	66	F	Lung	NAT				nat
J1	145	55	M	Lung	Squamous cell carcinoma	T1bN0M0	G3	IA	tumor	2009/05	survival	2012/07	38
J2	146	55	M	Lung	NAT				nat
J3	147	70	M	Lung	Squamous cell carcinoma	T3N0M0	G2	IIB	tumor	2009/05	survival	2012/07	38
J4	148	70	M	Lung	NAT				nat
J5	149	53	M	Lung	Squamous cell carcinoma	T2aN0M0	G2	IB	tumor	2009/05	survival	2012/07	38
J6	150	53	M	Lung	NAT				nat
https://www.biomax.us/tissue-arrays/Lung/HLug-Squ150Sur-02

## Sheet: Fig S2 LN802a
Table S2, related to Figure S2										Notes	Image
	No.	Age	Sex	Organ/Anatomic Site	LN802a	TNM	Grade	Stage	Type
A1	1	65	M	Lymph node	Lymph node tissue	NAT
A2	2	47	M	Lymph node	Lymph node tissue	NAT
A3	3	81	F	Lymph node	Lymph node tissue	NAT
A4	4	62	M	Lymph node	Lymph node tissue	NAT
A5	5	50	F	Lymph node	Lymph node tissue	NAT
A6	6	67	M	Lymph node	Lymph node tissue	NAT
A7	7	61	M	Lymph node	Lymph node tissue	NAT
A8	8	55	F	Lymph node	Lymph node tissue	NAT
A9	9	60	M	Lymph node	Lymph node tissue	NAT
A10	10	52	M	Lymph node	Lymph node tissue	NAT
B1	11	68	M	Lymph node	Lymph node tissue	NAT
B2	12	59	F	Lymph node	Lymph node tissue	NAT
B3	13	63	M	Lymph node	Lymph node tissue	NAT
B4	14	48	M	Lymph node	Lymph node tissue	NAT
B5	15	49	F	Lymph node	Lymph node tissue	NAT
B6	16	50	F	Lymph node	Lymph node tissue	NAT
B7	17	50	F	Lymph node	Lymph node tissue	NAT
B8	18	51	F	Lymph node	Lymph node tissue	NAT
B9	19	57	M	Lymph node	Lymph node tissue	NAT
B10	20	53	M	Lymph node	Lymph node tissue	NAT
C1	21	64	M	Lymph node	Lymph node tissue	NAT
C2	22	57	M	Lymph node	Lymph node tissue	NAT
C3	23	55	F	Lymph node	Lymph node tissue	NAT
C4	24	49	M	Lymph node	Lymph node tissue	NAT
C5	25	48	M	Lymph node	Lymph node tissue	NAT
C6	26	47	M	Lymph node	Lymph node tissue	NAT
C7	27	69	M	Lymph node	Lymph node tissue	NAT
C8	28	64	F	Lymph node	Lymph node tissue	NAT
C9	29	62	M	Lymph node	Lymph node tissue	NAT
C10	30	58	M	Lymph node	Lymph node tissue	NAT
D1	31	60	M	Lymph node	Lymph node tissue	NAT
D2	32	49	M	Lymph node	Lymph node tissue	NAT
D3	33	63	F	Lymph node	Lymph node tissue	NAT
D4	34	67	M	Lymph node	Lymph node tissue	NAT
D5	35	40	M	Lymph node	Lymph node tissue	NAT
D6	36	72	M	Lymph node	Lymph node tissue	NAT
D7	37	29	M	Lymph node	Lymph node tissue	NAT
D8	38	56	M	Lymph node	Lymph node tissue	NAT
D9	39	48	M	Lymph node	Lymph node tissue	NAT
D10	40	58	M	Lymph node	Lymph node tissue	NAT
E1	41	66	M	Lymph node	Lymph node tissue	NAT
E2	42	65	M	Lymph node	Lymph node tissue	NAT
E3	43	60	M	Lymph node	Lymph node tissue	NAT
E4	44	63	F	Lymph node	Lymph node tissue	NAT
E5	45	30	M	Lymph node	Lymph node tissue	NAT
E6	46	41	M	Lymph node	Lymph node tissue	NAT
E7	47	51	M	Lymph node	Lymph node tissue	NAT
E8	48	38	M	Lymph node	Lymph node tissue	NAT
E9	49	66	M	Lymph node	Lymph node tissue	NAT
E10	50	56	F	Lymph node	Lymph node tissue	NAT
F1	51	40	M	Lymph node	Lymph node tissue	NAT
F2	52	69	M	Lymph node	Lymph node tissue	NAT
F3	53	68	M	Lymph node	Lymph node tissue	NAT
F4	54	57	M	Lymph node	Lymph node tissue	NAT
F5	55	80	F	Lymph node	Lymph node tissue	NAT
F6	56	40	M	Lymph node	Lymph node tissue	NAT
F7	57	80	M	Lymph node	Lymph node tissue	NAT
F8	58	0.7	M	Thymus gland	Thymus tissue	NAT
F9	59	6	M	Thymus gland	Thymus tissue	NAT
F10	60	0.1	M	Thymus gland	Thymus tissue	NAT
G1	61	26	M	Spleen	Spleen tissue	NAT
G2	62	41	M	Spleen	Spleen tissue	NAT
G3	63	59	M	Spleen	Spleen tissue	NAT
G4	64	41	M	Spleen	Spleen tissue	NAT
G5	65	39	M	Spleen	Spleen tissue	NAT
G6	66	36	M	Spleen	Spleen tissue	NAT
G7	67	27	M	Spleen	Spleen tissue	NAT
G8	68	37	M	Spleen	Spleen tissue	NAT
G9	69	27	M	Spleen	Spleen tissue	NAT
G10	70	36	M	Spleen	Spleen tissue	NAT
H1	71	3	F	Tonsil	Tonsil tissue	NAT
H2	72	11	F	Tonsil	Tonsil tissue	NAT
H3	73	5	M	Tonsil	Tonsil tissue	NAT
H4	74	4	M	Tonsil	Tonsil tissue	NAT
H5	75	43	M	Tonsil	Tonsil tissue	NAT
H6	76	18	M	Appendix	Appendix tissue	NAT
H7	77	27	M	Appendix	Appendix tissue	NAT
H8	78	49	M	Appendix	Appendix tissue	NAT
H9	79	38	F	Appendix	Appendix tissue	NAT
H10	80	31	M	Appendix	Appendix tissue	NAT				-
	0	42	M	Adrenal gland	Pheochromocytoma (tissue marker)	Malignant	-
https://www.biomax.us/tissue-arrays/Multiple_Organ/LN802a
